# Supplementary material for: Microbiota of the Colonic Diverticula in the Complicated Form of Diverticulitis: A Case Report
Source: Life (Basel). 2022 Dec 16;12(12):2129. doi: 10.3390/life12122129 (PMC9784642; doi:10.3390/life12122129)
Supplement: Supplementary file 1 [file life-12-02129-s001.zip]

Archive with 1 entries (1 files):
- life-2029933-supplementary.xls
